# Supplementary material for: pH-Responsive Poly(ethylene glycol)-b-poly(2-vinylpyridine) Micelles for the Triggered Release of Therapeutics
Source: Pharmaceutics. 2023 Mar 18;15(3):977. doi: 10.3390/pharmaceutics15030977 (PMC10056943; doi:10.3390/pharmaceutics15030977)
Supplement: Supplementary file 1 [file pharmaceutics-15-00977-s001.zip]

Archive with 1 entries (1 files):
- pharmaceutics-2232055-supplementary.pdf
